# Supplementary material for: Natural Polymorphic Variants in the CYP450 Superfamily: A Review of Potential Structural Mechanisms and Functional Consequences
Source: Int J Mol Sci. 2025 Aug 12;26(16):7797. doi: 10.3390/ijms26167797 (PMC12386198; doi:10.3390/ijms26167797)
Supplement: Supplementary file 1 [file ijms-26-07797-s001.zip]

Archive with 1 entries (1 files):
- ijms-3767074-supplementary.pdf
